# Supplementary material for: Functional genetic variants in complement component 7 confer susceptibility to gastric cancer
Source: PeerJ. 2022 Jan 18;10:e12816. doi: 10.7717/peerj.12816 (PMC8781313; doi:10.7717/peerj.12816)
Supplement: Supplemental Information 3 [file peerj-10-12816-s003.xlsx]

## Sheet: Sheet1
DNA	gene	group	gender	age	Smoking status	Sticks/day	Smoking age	drinking status
G1001	1	1	2	1	0			0
G1003	1	1	2	1	0			0
G1015	3	1	1	0	0			0
G1023	3	1	1	1	1		30	0
G1029	2	1	1	0	0			0
G1039	3	1	1	1	1	20	20	1
G1047	3	1	1	0	0			0
G1061	2	1	1	1	1	20	50	0
G1063	2	1	1	1	0			0
G1086	2	1	1	1	1	10	20	0
G1108	1	1	1	0	1	20	20	0
G1109	2	1	1	0	1	20	20	0
G1145	2	1	1	1	0			0
G1150	2	1	1	1	0			0
G1151	2	1	1	1	0			0
G1194	1	1	1	1	1	40	30	0
G1202	3	1	1	1	1	40	20	0
G1203	2	1	1	1	0			0
G1291	2	1	1	0	1	20	20	1
G1311	3	1	1	1	0			0
G1324	3	1	2	1	0			0
G1353	2	1	1	1	1	40	40	1
G1359	2	1	2	0	0			0
G1368	2	1	1	1	1	40	30	1
G1372	2	1	1	1	0			0
G1382	2	1	1	1	1	20	30	0
G1394	2	1	1	1	0			1
G1395	3	1	2	0	0			0
G1405	2	1	1	1	0			0
G1438	2	1	1	0	1	20	30	1
G1443	3	1	1	0	1	20	25	0
G1457	2	1	1	1	0			0
G1466	2	1	1	0	0			0
G1468	3	1	1	1	0			0
G1482	2	1	2	0	0			0
G1484	3	1	2	1	0			0
G1485	1	1	1	1	0			0
G1501	1	1	1	0	0			0
G1509	3	1	1	0	0			0
G1519	1	1	1	0	1	10	30	0
G1539	3	1	1	1	1	20	50	1
G1545	3	1	1	0	1	10	30	0
G1562	2	1	2	0	0	0	0	0
G1578	2	1	2	0	0	0	0	0
G1581	2	1	1	0	1	10	30	1
G1622	1	1	1	1	1	20	50	0
G1629	3	1	2	1	0	0	0	0
G1638	2	1	1	1	1	40	30	1
G1650	1	1	1	0	1	20	30	1
G1662	1	1	1	1	1	4	20	1
G1664	3	1	2	0	0	0	0	0
G1677	2	1	1	0	0	0	0	0
G1684	3	1	1	0	1	20	20	1
G1701	3	1	1	0	0	0	0	0
G1723	3	1	1	0	0	0	0	0
G1729	2	1	1	0	1	40	30	1
G1754	2	1	1	1	0	0	0	0
G1791	2	1	1	1	0	0	0	0
G1796	2	1	2	0	0	0	0	0
G1800	2	1	1	1	1	20	40	0
G1804	1	1	1	0	0	0	0	1
G1808	3	1	2	1	0	0	0	0
G1843	2	1	1	1	0	0	0	0
G1902	2	1	1	0	1	20	35	1
G1911	2	1	2	0	0			0
G1925	1	1	1	1	0			0
G1950	2	1	2	1	0			0
G1961	1	1	2	1	0			0
G2025	1	1	1	1	1	20	20	1
G2053	1	1	2	1	0			0
G2067	2	1	1	0	0			0
G2068	2	1	1	1	1	20	40	1
G2078	2	1	1	1	1	30	25	0
G2102	1	1	1	1	1	10	10	0
G2108	2	1	1	1	1	20	30	1
G2110	2	1	1	0	0			0
G2111	1	1	1	1	0			0
G2116	2	1	2	0	0			0
G2118	1	1	1	1	0			0
G2192	2	1	1	0	1	20	40	1
G2203	3	1	1	0	1	10	30	1
G2231	1	1	1	1	0	0	0	0
G2257	1	1	1	1	0	0	0	0
G2274	2	1	1	1	0	0	0	0
G2280	1	1	1	0	0			0
G2286	2	1	2	0	0	0	0	0
G2299	1	1	2	0	0	0	0	0
G2354	2	1	1	0	0	0	0	0
G2358	1	1	1	1	0	0	0	0
G2362	2	1	1	0	0	0	0	0
G2363	2	1	1	0	1	60	18	0
G2374	2	1	1	1	1	20	50	0
G2400	1	1	1	1	0	0	0	0
G2406	3	1	1	1	0	0	0	0
G2414	3	1	1	0	1	20	40	0
G2441	1	1	1	1	0	0	0	0
G2442	1	1	1	1	0	0	0	0
G2450	2	1	2	0	0	0	0	0
G2451	1	1	2	1	0	0	0	0
G2478	2	1	2	1	0	0	0	0
G2490	1	1	1	0	0	0	0	0
G2515	2	1	1	1	0	0	0	0
G2516	2	1	1	1	1	20	40	1
G2524	2	1	1	0	0	0	0	0
G2527	3	1	2	0	0	0	0	0
G2554	1	1	1	0	0	0	0	0
G2562	2	1	2	1	1	60	50	0
G2596	2	1	2	1	0			0
G2621	2	1	2	1	0	0	0	0
G2633	2	1	1	0	0	0	0	0
G2649	2	1	2	1	0			0
G2667	2	1	1	1	0	0	0	0
G2676	1	1	2	1	1	30	20	0
G2683	2	1	1	1	0	0	0	0
G2721	1	1	1	0	0	0	0	0
G2729	1	1	1	1	0	0	0	0
G2756	3	1	2	1	0			0
G2813	2	1	1	1	1	20	30	0
G2823	2	1	1	1	1	20	50	1
G2824	1	1	1	0	0			0
G2837	3	1	2	1	0			0
G2866	1	1	2	0	0			0
G2870	2	1	1	0	1	20	30	0
G2888	1	1	2	0	0			0
G2892	1	1	2	0	0			0
G2911	3	1	1	1	1	5	30	1
G3069	3	1	2	1	0			0
G3094	2	1	1	1	1	20	20	1
G3100	2	1	2	0	0			0
G3121	3	1	2	1	0			0
G3122	1	1	1	1	1	20	20	1
G3127	1	1	2	1	0			0
G3129	3	1	1	0	0			1
G3164	2	1	1	0	0			0
G3165	2	1	1	1	1	40	40	1
G3199	1	1	2	0	0			0
G3200	3	1	2	0	0			0
G3211	1	1	1	1	0			0
G3219	2	1	1	0	1	40	40	1
G3220	2	1	2	0	0			0
G3243	1	1	1	0	0			0
G3252	3	1	1	0	0			0
G3268	3	1	2	0	0			0
G3331	2	1	1	1	0			0
G3353	1	1	1	0	1	5	20	1
G3371	2	1	1	1	0	0	0	0
G3382	1	1	1	1	1	20	30	1
G3421	3	1	1	1	1	旱烟6~7	50	1
G3502	2	1	1	1	0			0
G3563	3	1	1	0	1	10	20	0
G3569	3	1	1	1	1	20	60	1
G3579	2	1	1	1	1	20	40	1
G3589	2	1	2	0	0			0
G3597	1	1	2	1	0			0
G3616	1	1	2	0	0			0
G3620	2	1	2	1	1	20	30	1
G3640	1	1	1	1	1	30	30	0
G3656	1	1	2	0	0			0
G3663	1	1	1	1	1	20	30	1
G3669	2	1	1	0	1	10	30	0
G3696	2	1	1	1	0			0
G3705	2	1	2	0	0			0
G3722	2	1	1	0	0			0
G3726	2	1	2	1	0			0
G3750	3	1	1	1	1	50	50	0
G3781	1	1	2	0	0			0
G3785	1	1	2	0	0			0
G3814	2	1	1	1	0	0	0	0
G3818	3	1	1	0	0			0
G3831	3	1	1	0	0			0
G3845	2	1	1	0	1	20	20	0
G3862	1	1	1	1	0			0
G3873	1	1	1	1	0			0
G3901	2	1	1	1	0			1
G3913	2	1	1	1	1	20	30	1
G3920	2	1	2	1	0			0
G3921	1	1	2	1	0			0
G3947	3	1	1	0	0			0
G3953	3	1	1	0	1	7~8	20	0
G3957	2	1	1	1	1	20	20	1
G3990	1	1	1	1	1	20	20	1
G4001	2	1	1	1	1	20	20	1
G4069	3	1	2	1	0			0
G4082	2	1	1	0	0			0
G4104	2	1	1	0	0			0
G4108	3	1	1	1	0			0
G4114	1	1	2	1	0			0
G4122	2	1	1	1	0			0
G4127	3	1	1	0	1	20-30	20	0
G4141	3	1	2	1	0			0
G4180	1	1	1	0	1	20	30	0
G4204	2	1	1	1	1	20	30	0
G4205	1	1	2	0	0			0
G4217	1	1	1	0	0			0
G4295	2	1	1	1	0			0
G4304	2	1	2	1	0			0
G4313	1	1	1	1	1	40	40	0
G4318	2	1	1	1	1	20	40	1
G4349	1	1	1	1	1	10	30	0
G4350	2	1	1	0	0			0
G4352	2	1	1	1	0			0
G4356	1	1	1	0	1	20	25	0
G436	2	1	1	1	1	40	40	0
G4364	2	1	2	1	0			0
G4373	1	1	1	0	1	20	25	1
G4389	2	1	2	1	0			0
G4407	2	1	2	0	0			0
G4450	1	1	1	1	0			0
G4457	1	1	2	0	0			0
G4471	2	1	2	0	0			0
G4479	2	1	2	1	0			0
G4485	2	1	2	0	0			0
G4495	1	1	1	1	0	0	0	0
G4506	1	1	1	0	0			0
G453	2	1	1	1	0			0
G4545	2	1	1	0	1	30		1
G4573	1	1	1	0	0			0
G4574	1	1	1	1	0			0
G4575	1	1	2	0	0			0
G4581	2	1	2	1	0			0
G4582	2	1	1	1	0			0
G4588	3	1	1	0	0			0
G4596	1	1	2	1	0			0
G4605	1	1	1	1	0			0
G4614	1	1	1	1	1	30		1
G4623	1	1	1	1	0			0
G4636	2	1	1	1	0			0
G4642	1	1	2	1	0			0
G4648	3	1	1	1	0	0	0	0
G4656	2	1	2	1	0			0
G467	2	1	1	1	0			0
G4671	1	1	1	0	0			0
G4680	1	1	1	0	0			0
G4693	1	1	1	0	0			0
G4705	2	1	1	1	1	不详		0
G4707	2	1	2	0	0			0
G4717	1	1	1	0	0	0	0	0
G4734	3	1	1	0	0	0	0	0
G4784	1	1	1	1	1	20年		0
G4792	3	1	2	1	0			0
G4797	1	1	1	1	1	10	40	1
G4814	2	1	2	1	0			0
G4819	2	1	1	0	0			0
G482	2	1	1	0	0			0
G4828	2	1	1	1	1			1
G4836	2	1	1	0	1		30	1
G4842	2	1	1	1	1		20	1
G485	2	1	1	1	0			0
G4860	1	1	1	0	1		20	0
G4868	2	1	1	1	0			0
G490	1	1	2	1	0			0
G4901	2	1	2	0	0			0
G491	2	1	1	1	0			0
G4961	2	1	1	1	0			0
G4979	2	1	1	0	0			0
G4995	2	1	1	1	1			1
G5000	2	1	1	0	0			0
G5034	2	1	1	0	1		未提供	1
G5040	2	1	2	0	0			0
G5065	1	1	1	1	0			0
G5067	1	1	1	0	1		20	0
G5097	2	1	1	0	1		5	1
G5098	1	1	1	1	0			0
G510	2	1	1	0	1	40	30	1
G5110	2	1	2	1	0			0
G5125	2	1	2	1	0			0
G5163	1	1	1	1	0			0
G5165	2	1	2	0	0			0
G5168	2	1	2	1	0			0
G5174	2	1	1	0	1	少量		0
G5185	2	1	2	1	0			0
G519	2	1	2	1	0			0
G5202	2	1	1	1	0			0
G5215	2	1	2	1	0	0	0	0
G5216	3	1	2	1	0	0	0	0
G5247	3	1	2	0	0	0	0	0
G5251	2	1	1	0	0	0	0	1
G5264	1	1	2	0	0	0	0	0
G5265	3	1	2	0	0			0
G5283	2	1	1	1	0	0	0	0
G5285	1	1	1	1	1	10	40	1
G5292	2	1	1	0	1			0
G5296	1	1	1	1	0	0	0	0
G5300	2	1	2	1	0	0	0	0
G5304	2	1	1	1	1	20	50	1
G584	2	1	2	0	0			0
G595	2	1	1	0	0			0
G597	2	1	1	1	1	20	20	1
G606	1	1	1	1	0			0
G608	2	1	2	1	1	7	20	0
G630	2	1	1	0	0			0
G659	1	1	1	0	0			0
G661	1	1	1	1	0			0
G663	2	1	2	0	0			0
G672	1	1	1	1	0			1
G683	2	1	2	1	0			0
G696	2	1	1	1	1	7	30	1
G713	2	1	2	1	0			0
G729	1	1	1	1	0			0
G734	3	1	1	1	0			0
G737	2	1	1	1	1	10	20	1
G741	2	1	1	0	1	20	20	1
G746	1	1	2	0	0			0
G763	2	1	1	0	1	40	无	1
G809	2	1	1	0	1	15	30	0
G815	2	1	1	0	1	20	30	0
G816	2	1	1	0	0			0
G820	2	1	2	0	0			0
G821	2	1	2	1	0			0
G866	2	1	1	1	1	10	40	0
G883	3	1	2	0	0			0
G897	2	1	1	1	1	10	20	0
G907	1	1	2	0	0			0
G908	2	1	1	1	0			0
G909	2	1	2	1	0			0
G911	2	1	1	1	1	20	20	1
G914	3	1	2	0	0			0
G920	2	1	1	0	0			0
G938	2	1	2	1	0			0
G946	2	1	1	1	0			0
G970	1	1	1	0	0			1
G991	2	1	1	0	0	0	0	0
GZ104	2	0	2	1	0			0
GZ105	1	0	2	1	0			0
GZ25	3	0	1	0	0			0
GZ62	3	0	1	0	0			0
K1	3	0	1	0	0	0		0
K1000	2	0	1	1	1	20	40	1
K1001	2	0	1	1	0			0
K1002	3	0	1	1	1	13	20	0
K1003	2	0	1	1	0			0
K1004	2	0	1	1	1	20	30	1
K1005	2	0	1	1	1	10	40	0
K1006	2	0	1	1	0			1
K1007	2	0	1	0	1	15	5	1
K1010	3	0	1	0	0			0
K1012	3	0	1	0	1	20	40	1
K1013	1	0	1	0	1	20	35	0
K1015	2	0	1	0	1	20	20	0
K1016	2	0	1	0	1	20	30	1
K1020	2	0	2	0	0			0
K1022	2	0	2	0	0			0
K1023	1	0	2	0	0			0
K1024	3	0	1	0	1	10	35	1
K1025	2	0	1	0	1	30	10	1
K1028	2	0	2	0	0			0
K1030	1	0	2	0	0			0
K1031	2	0	2	0	0			0
K1035	2	0	1	0	1	8	20	1
K1036	1	0	1	0	0			0
K1037	2	0	1	0	0			0
K1039	3	0	2	1	0			0
K1040	2	0	1	1	1	20	40	1
K1043	2	0	1	1	0			0
K1044	3	0	1	1	0			0
K1045	3	0	1	1	0			0
K1046	2	0	1	1	1	20	60	0
K1047	2	0	1	1	1	20	20	0
K1048	2	0	1	1	1	1	20	1
K1049	1	0	1	1	0			1
K1050	2	0	1	0	1	20	20	0
K1051	2	0	1	1	1	50	20	0
K1052	2	0	1	1	1	4	30	1
K1053	2	0	1	1	1	15	50	0
K1055	1	0	1	1	0			0
K1058	2	0	1	0	0			0
K1059	2	0	1	1	0			1
K1060	1	0	1	0	0			0
K1061	3	0	1	1	0			1
K1080	1	0	2	1	0			0
K1082	3	0	1	1	1	20	20	0
K1085	3	0	2	1	0			0
k11	2	0	1	0	1	5	5	0
k110	1	0	1	0	1	20	20	0
K1108	2	0	2	1	0			0
k111	2	0	1	0	1	20	10	0
K1119	3	0	1	0	0			0
K1126	2	0	1	1	0			0
K1135	2	0	2	1	0			0
K1140	1	0	1	1	1	7	30	0
K1146	2	0	1	1	0			0
K1147	2	0	1	1	0			0
K1148	1	0	2	1	0			0
k115	2	0	1	0	0	0		0
K1150	2	0	1	1	0			0
K1151	2	0	1	1	0			1
K1176	3	0	1	1	0			0
K1197	3	0	1	1	1	10	40	0
K1209	2	0	1	1	0			0
K1237	2	0	1	1	0			0
k2	2	0	1	0	0	0		0
k23	2	0	1	0	0	0		0
k44	2	0	1	0	1	20	20	0
k474	1	0	1	0	0	0		0
k477	2	0	1	0	0	0		0
k481	2	0	1	0	1	2	30	1
k497	1	0	2	0	0	0		0
k500	3	0	1	0	0	0		0
k502	3	0	1	0	0	0		1
k513	3	0	1	0	0	0		0
k517	2	0	2	0	0	0		0
k518	1	0	1	0	0			0
k520	2	0	2	0	0	0		0
k556	2	0	1	0	0	0		0
k569	2	0	1	0	1	7	20	1
k574	2	0	1	0	1	40	30	1
k577	1	0	1	0	1	10	20	1
k578	3	0	1	0	1	20	30	1
k586	2	0	1	0	1	20	30	0
k587	1	0	1	0	1	20	20	0
k6	2	0	1	0	0	0		0
k638	2	0	1	0	1	2	2	0
k642	2	0	2	0	0	0		0
k648	2	0	1	0	1	10	20	1
k650	1	0	1	0	0	0		1
k657	2	0	1	0	1	4	4	0
k658	3	0	1	0	1	9	15	0
k668	2	0	2	0	0	0		0
k670	1	0	1	0	1	10	20	1
K768	2	0	1	0	0			0
K769	3	0	2	0	0			1
K774	2	0	1	0	0			0
K775	3	0	1	0	0			1
K776	2	0	1	0	0			1
K777	3	0	1	0	1	25	30	1
K779	3	0	1	0	1	40	43	0
K783	1	0	1	0	1	25	40	1
K784	2	0	1	0	1	10	20	0
K785	2	0	2	0	0			0
K786	2	0	2	0	0			0
K787	2	0	1	0	0			1
K791	2	0	1	0	0			0
K792	1	0	1	0	0			1
K793	2	0	1	0	0			0
K794	2	0	2	0	0			1
K796	2	0	1	0	1	20	20	1
K797	2	0	1	0	0			0
K798	2	0	1	0	0			1
k8	3	0	1	0	1	4	20	0
K802	2	0	1	0	1	20	10	0
K803	3	0	2	0	0			0
K804	3	0	2	0	0			0
K805	3	0	2	0	0			1
K806	3	0	1	0	1	20	9	0
K807	3	0	1	0	1	40	10	0
K812	2	0	2	0	0			1
K813	2	0	1	0	1	20	30	0
K815	2	0	1	0	1	6	5	0
K816	3	0	1	1	1	20	40	0
K817	1	0	1	0	0			0
K818	3	0	1	0	0			1
K819	3	0	1	0	1	8	30	0
K820	3	0	2	0	0			0
K821	3	0	1	0	0			1
K822	2	0	1	0	1	20	30	0
K825	3	0	1	0	0			1
K826	3	0	1	0	0			1
K827	3	0	1	0	1	20	20	0
K829	3	0	1	0	1	20	30	0
K830	3	0	2	0	0			0
K832	3	0	1	0	0			0
K833	3	0	1	0	1	20	30	0
K835	3	0	2	0	0			0
K837	1	0	1	0	0			0
K839	2	0	2	0	0			1
K840	3	0	1	0	0			0
K842	1	0	2	0	0			0
K844	2	0	1	0	1	30	40	0
K846	2	0	1	0	1	20	40	0
k98	1	0	1	0	1	20	10	0
K987	2	0	2	0	0			0
K988	2	0	2	0	0			0
K989	2	0	2	0	0			0
K990	2	0	2	1	0			0
K992	3	0	1	0	1	10	30	1
K993	3	0	1	0	0			1
K994	2	0	2	0	0			0
K995	2	0	1	0	0			0
K996	2	0	2	0	0			0
K997	3	0	1	1	0			1
K998	2	0	1	1	0			1
K999	2	0	2	1	0			0
L12	1	1	1	1	0			0
L131	1	1	1	1	1	10	30	0
L166	2	1	1	1	1	10	30	1
L169	3	1	2	1	0			0
L183	1	1	1	1	0			0
L214	2	1	2	1	0			0
L26	1	1	1	1	0			0
L264	2	1	1	0	0			0
L275	3	1	2	0	0			0
L282	1	1	1	0	1	40	30	1
L295	2	1	1	0	0			0
L315	2	1	1	1	0			0
L330	2	1	1	1	0			0
L344	2	1	1	1	0			0
L362	3	1	2	1	0			0
L43	1	1	1	1	0			0
L55	2	1	2	0	0			0
L71	2	1	2	1	1	10	20	0
L77	2	1	1	1	0			0
L83	3	1	1	1	0			0
R1042	2	1	2	0	0			0
R1048	3	1	1	1	0			0
R1068	2	1	1	0	0			0
R1075	2	1	2	0	0			0
R1076	2	1	1	0	0			0
R1079	2	1	1	1	0			0
R1084	1	1	1	0	0			0
R1104	3	1	1	0	1	20	20	0
R1110	2	1	1	1	1	20	20	0
R1118	2	1	2	0	0			0
R1142	1	1	1	1	1	20	30	0
R1143	2	1	1	1	0			0
R1144	2	1	1	1	0			0
R1146	2	1	1	0	0			1
R1157	2	1	1	1	0			0
R1159	2	1	1	1	0			0
R117	1	1	1	0	1	10	20	0
R1170	2	1	1	1	0			0
R1191	2	1	2	0	0			0
R1194	2	1	1	0	0			0
R1197	1	1	1	1	0			1
R1215	2	1	1	0	1	2	30	1
R1222	2	1	1	0	1	20	40	0
R123	2	1	2	0	0			0
R1236	2	1	2	0	0			0
R1263	2	1	1	1	1	15	40	0
R1285	1	1	1	1	0			1
R1291	3	1	1	0	1	20	30	1
R1326	2	1	1	1	0			0
R1339	3	1	1	1	1		10	1
R1370	2	1	1	1	1	40	40	1
R1376	3	1	2	0	0			0
R1410	2	1	2	1	0			0
R1424	1	1	1	1	0			0
R1431	2	1	1	1	1	40	20	1
R146	1	1	1	1	0			1
R1484	1	1	1	1	0			0
R1501	1	1	1	0	1	5	20	0
R1515	2	1	2	0	0			0
R1526	2	1	1	0	1	20	30	0
R1534	2	1	1	0	1	10	45	0
R1554	2	1	1	1	0			0
R1570	1	1	2	0	0			0
R1579	1	1	1	1	0			0
R1607	1	1	1	0	1	10	20	0
R1608	2	1	1	1	0			0
R1612	1	1	1	0	1	20	20	0
R1632	2	1	2	1	0			0
R1674	1	1	1	0	0			0
R1690	2	1	1	1	0			0
R1724	2	1	1	1	1		10	1
R1749	2	1	2	1	0			0
R1761	3	1	1	1	1	40	40	0
R1767	1	1	1	1	0			0
R1792	2	1	2	0	0			0
R1797	2	1	1	0	0			0
R1800	2	1	2	0	0			0
R1801	2	1	1	1	0			0
R1819	2	1	1	0	0			0
R1826	2	1	1	1	1	20	30	1
R1828	1	1	2	0	0			0
R1842	2	1	1	1	0			1
R1935	3	1	1	1	1	20	30	0
R1981	3	1	1	0	1	20	20	0
R2022	1	1	1	1	0			1
R2036	3	1	2	0	0			1
R2056	3	1	2	0	0			1
R206	1	1	1	1	0			0
R2064	2	1	1	0	0			0
R2087	2	1	2	1	0			1
R2096	2	1	1	1	1	5	30	0
R2104	1	1	1	0	0			1
R213	3	1	1	1	1	20	10	1
R2143	1	1	1	0	1	5	25	0
R2177	1	1	1	1	1	20	40	1
R2184	1	1	2	0	0			1
R2188	1	1	1	0	1	20	30	1
R2196	1	1	1	0	1	20	30	1
R231	1	1	1	0	1	20	40	1
R253	2	1	1	0	0			0
R281	2	1	1	0	0			0
R2925	2	1	1	0	0	0	0	0
R2972	3	1	1	0	0			0
R302	2	1	1	0	0			1
R309	2	1	2	0	0			0
R32	1	1	1	1	0			0
R362	1	1	1	1	1	20	28	0
R375	2	1	2	0	0			0
R377	1	1	1	0	0			0
R409	2	1	2	1	0			0
R424	2	1	1	0	0			0
R432	2	1	2	1	0			0
R438	2	1	1	1	1	15	40	0
R457	2	1	1	0	0			0
R55	3	1	1	1	1	40	40	1
R56	1	1	1	1	0			0
R573	2	1	1	1	1	20	10	1
R592	3	1	2	0	0			0
R601	3	1	1	0	0			0
R610	2	1	1	1	1	20	30	0
R669	2	1	1	0	0			0
R67	2	1	1	1	0			0
R683	2	1	1	1	0			0
R711	1	1	2	0	0			0
R715	1	1	1	0	0			0
R718	1	1	1	1	0			0
R744	1	1	2	0	0			0
R75	2	1	2	1	0			0
R750	1	1	1	1	0			0
R762	2	1	1	0	1	20	30	1
R767	2	1	1	1	1	40	40	1
R779	2	1	1	0	0			1
R785	2	1	2	0	0			0
R804	3	1	2	0	0			0
R809	1	1	1	0	1	5	20	0
R810	2	1	2	1	0			0
R818	2	1	1	0	1	40	25	1
R819	1	1	2	1	0			0
R837	2	1	1	1	0			0
R89	1	1	1	1	1	20	20	0
R903	1	1	1	1	1	20	25	0
R916	2	1	1	1	0			0
R922	2	1	1	0	0			0
R927	1	1	1	1	0			0
R942	2	1	1	0	0			0
R961	3	1	1	1	1	20	40	0
R963	3	1	1	1	1		10	1
R976	2	1	2	1	0			0
R991	2	1	1	1	1	6	50	1
YZ10	2	0	1	1	1	40	20	1
YZ100	1	0	2	1	0	0		0
YZ102	2	0	2	1	0	0		0
YZ104	1	0	1	1	0			0
YZ106	3	0	2	1	0	0		0
YZ107	2	0	2	1	0	0		0
YZ109	1	0	1	1	0			0
YZ115	3	0	1	1	1	30	40	0
YZ118	2	0	1	1	0			0
YZ121	2	0	1	1	1	30	20	1
YZ122	2	0	1	1	1	40	40	1
YZ129	3	0	1	1	0			0
YZ131	1	0	2	1	0	0		0
YZ136	2	0	1	1	1	50	80	0
YZ137	3	0	1	1	1	30	30	1
YZ138	1	0	1	1	0	0		0
YZ140	1	0	2	1	0	0		0
YZ141	1	0	1	1	0			0
YZ149	2	0	1	1	0			0
YZ150	3	0	1	1	0			0
YZ153	1	0	1	1	0			0
YZ157	1	0	1	1	1	40	20	0
YZ158	2	0	1	1	1	50	30	1
YZ166	1	0	1	1	0			0
YZ170	1	0	2	1	0	0		0
YZ171	2	0	1	1	0			0
YZ172	3	0	1	0	0	0		0
YZ174	1	0	1	0	0	0		0
YZ177	3	0	2	0	0	0		0
YZ179	2	0	1	0	0	0		0
YZ18	2	0	1	1	0			0
YZ180	3	0	1	0	0	0		0
YZ182	1	0	2	0	0	0		0
YZ183	2	0	2	1	0	0		0
YZ186	3	0	1	1	0	0		0
YZ191	1	0	2	1	0	0		0
YZ194	2	0	2	0	1	30	20	0
YZ195	2	0	2	0	0	0		0
YZ197	1	0	2	1	0	0		0
YZ2	2	0	1	1	1	30	40	1
YZ20	3	0	1	1	0			0
YZ200	2	0	1	0	0	0		0
YZ203	2	0	1	1	1	40	40	1
YZ204	2	0	1	0	1	30	30	0
YZ206	3	0	1	1	1	50	20	1
YZ208	1	0	1	1	1	40	20	0
YZ209	2	0	1	1	0	0		0
YZ213	1	0	2	0	0	0		0
YZ214	3	0	1	1	0	0		0
YZ215	2	0	2	1	0	0		0
YZ218	2	0	2	1	0	0		0
YZ219	3	0	2	1	0	0		0
YZ221	3	0	2	0	0	0		0
YZ222	1	0	1	0	0	0		0
YZ223	2	0	2	1	0	0		0
YZ226	3	0	1	1	0			0
YZ228	1	0	2	0	0	0		0
YZ230	2	0	1	1	1	30	10	1
YZ232	2	0	1	0	0	0		0
YZ234	2	0	1	1	0	0		0
YZ235	2	0	1	1	0	0		0
YZ237	2	0	1	0	1	25	20	0
YZ238	1	0	1	0	1	30	40	1
YZ239	2	0	1	1	1	40	20	0
YZ243	3	0	2	1	0	0		0
YZ244	3	0	2	1	0	0		0
YZ249	3	0	1	1	0	0		0
YZ252	2	0	1	0	0	0		0
YZ255	2	0	2	0	0	0		0
YZ256	3	0	2	1	0	0		0
YZ258	2	0	1	1	0	0		0
YZ260	2	0	1	1	0	0		0
YZ261	2	0	1	0	1	8	20	0
YZ263	2	0	1	1	1	40	20	1
YZ264	2	0	1	1	0	0		0
YZ270	1	0	1	0	0	0		0
YZ271	2	0	1	1	0			0
YZ273	3	0	2	0	0	0		0
YZ274	1	0	2	1	0	0		0
YZ275	3	0	1	0	0	0		0
YZ277	3	0	1	1	0	0		0
YZ278	2	0	1	1	1	40	30	1
YZ28	3	0	1	1	1	40	20	0
YZ281	3	0	1	0	1	30	40	1
YZ288	2	0	1	1	0			0
YZ290	2	0	2	1	0	0		0
YZ291	1	0	2	0	0	0		0
YZ299	2	0	1	1	1	20	5	1
YZ300	2	0	2	0	0	0		0
YZ301	2	0	2	0	0	0		0
YZ302	2	0	2	1	0	0		0
YZ303	2	0	1	0	1	30	10	0
YZ307	2	0	1	1	0	0		0
YZ308	2	0	1	0	0	0		0
YZ309	2	0	2	1	0	0		0
YZ311	2	0	1	0	0	0		0
YZ312	1	0	1	1	0			0
YZ314	1	0	2	1	0	0		0
YZ317	1	0	2	0	0	0		0
YZ320	3	0	1	1	0	0		0
YZ321	3	0	1	1	1	40	30	0
YZ323	2	0	2	1	0	0		0
YZ324	2	0	2	1	0	0		0
YZ325	3	0	2	0	0	0		0
YZ327	1	0	1	1	1	20	30	0
YZ329	1	0	1	1	1	30	20	0
YZ330	2	0	2	1	0	0		0
YZ331	2	0	2	0	0	0		0
YZ332	2	0	1	1	0			0
YZ333	1	0	1	1	0	0		0
YZ334	3	0	2	0	0	0		0
YZ335	2	0	1	1	1	40	20	1
YZ336	1	0	1	1	1	30	40	1
YZ338	2	0	1	0	1	30	20	0
YZ34	1	0	1	1	0	0		0
YZ340	2	0	2	1	0	0		0
YZ341	1	0	1	1	1	30	5	1
YZ342	3	0	2	1	0	0		0
YZ344	2	0	2	1	0	0		0
YZ345	3	0	1	1	0	0		0
YZ347	2	0	1	1	0			0
YZ348	3	0	2	1	0	0		0
YZ352	2	0	1	1	1	50	20	0
YZ353	2	0	1	1	1	50	20	0
YZ354	3	0	1	0	1	10	20	1
YZ355	2	0	2	1	0	0		0
YZ356	1	0	1	1	0			0
YZ357	1	0	2	1	0	0		0
YZ358	1	0	2	0	0	0		0
YZ359	1	0	2	1	0	0		0
YZ36	1	0	1	1	0			1
YZ360	1	0	1	0	1	30	40	1
YZ361	2	0	1	0	1	40	60	0
YZ363	1	0	2	0	0	0		0
YZ365	3	0	2	0	0	0		0
YZ366	1	0	2	0	0	0		0
YZ368	2	0	2	1	0	0		0
YZ369	3	0	1	1	0	0		0
YZ37	2	0	1	1	1	40	40	1
YZ370	1	0	1	0	0	0		0
YZ371	3	0	1	0	0	0		0
YZ373	1	0	1	1	1	50	40	1
YZ374	3	0	1	0	0	0		0
YZ375	3	0	2	0	0	0		0
YZ377	2	0	1	1	0	0		0
YZ378	2	0	1	1	0			0
YZ379	3	0	1	1	0	0		0
YZ380	2	0	1	1	0			0
YZ381	2	0	1	1	0			0
YZ382	3	0	2	1	0	0		0
YZ383	3	0	1	1	1	40	10	1
YZ385	3	0	1	0	0	0		0
YZ386	3	0	2	1	0	0		0
YZ387	2	0	2	1	0	0		0
YZ388	1	0	2	0	0	0		0
YZ389	1	0	2	0	0	0		0
YZ390	2	0	1	1	1	40	17	0
YZ391	3	0	1	1	0	0		0
YZ392	2	0	1	1	0	0		0
YZ393	2	0	1	1	0			0
YZ394	3	0	1	1	0			0
YZ396	1	0	1	1	1	50	20	0
YZ397	1	0	1	1	0			0
YZ398	3	0	2	1	0	0		0
YZ399	2	0	2	0	0	0		0
YZ4	1	0	1	1	1	40	20	0
YZ400	2	0	2	1	0	0		0
YZ401	3	0	2	1	0	0		0
YZ403	1	0	1	1	0			0
YZ406	1	0	1	1	0			0
YZ407	1	0	2	0	0	0		0
YZ408	2	0	2	1	0	0		0
YZ409	3	0	1	1	1	20	40	0
YZ411	3	0	2	0	0	0		0
YZ412	3	0	2	1	0	0		0
YZ413	1	0	2	1	0	0		0
YZ415	3	0	2	0	0	0		0
YZ416	2	0	2	1	0	0		0
YZ417	2	0	1	0	0	0		0
YZ419	3	0	2	0	0	0		0
YZ420	1	0	1	1	1	50	30	0
YZ423	2	0	1	1	0			0
YZ424	1	0	2	0	0	0		0
YZ425	3	0	1	1	0			0
YZ426	3	0	1	1	0	0		0
YZ427	3	0	1	1	1	50	60	0
YZ429	3	0	2	1	0	0		0
YZ430	1	0	2	1	0	0		0
YZ431	1	0	1	0	0	0		0
YZ434	2	0	1	1	0	0		0
YZ435	1	0	1	1	0			0
YZ436	1	0	2	1	0	0		0
YZ437	1	0	1	1	0			0
YZ438	3	0	2	0	0	0		0
YZ439	3	0	1	0	1	20	20	1
YZ44	1	0	1	1	1	5	4	0
YZ440	1	0	2	1	0	0		0
YZ441	1	0	2	1	0	0		0
YZ442	2	0	1	1	1	60	20	0
YZ443	3	0	2	1	0	0		0
YZ449	1	0	2	0	0	0		0
YZ450	1	0	2	1	0	0		0
YZ451	1	0	1	1	0			0
YZ453	2	0	2	0	0	0		0
YZ454	1	0	2	1	0	0		0
YZ455	1	0	1	1	1	30	20	0
YZ456	2	0	1	0	0	0		0
YZ457	2	0	1	1	0	0		0
YZ458	2	0	2	0	0	0		0
YZ459	2	0	1	0	0			0
YZ46	1	0	2	1	0	0		0
YZ460	2	0	2	1	0	0		0
YZ461	2	0	1	1	0	0		1
YZ462	1	0	1	1	0			0
YZ465	2	0	1	1	0	0		0
YZ467	3	0	1	0	0	0		0
YZ468	2	0	2	1	1	59	20	0
YZ469	1	0	1	1	1	20	5	0
YZ47	2	0	1	1	1	40	20	1
YZ470	2	0	1	1	0			0
YZ473	3	0	1	0	0			0
YZ474	3	0	1	1	0	0		0
YZ475	2	0	2	1	0	0		0
YZ476	3	0	2	1	0	0		0
YZ477	2	0	1	1	0			0
YZ479	1	0	2	0	0	0		0
YZ480	3	0	1	1	1	50	30	0
YZ481	1	0	1	1	0	0		0
YZ482	1	0	1	1	1	10	10	0
YZ483	2	0	2	1	0	0		0
YZ484	2	0	1	1	1	40	40	1
YZ485	2	0	2	0	0	0		0
YZ486	2	0	2	0	0	0		0
YZ487	2	0	2	1	0	0		0
YZ490	2	0	1	1	0			0
YZ492	3	0	1	1	0	0		0
YZ493	2	0	2	1	0	0		0
YZ494	2	0	1	0	0			0
YZ495	3	0	2	0	0	0		0
YZ496	1	0	2	0	0	0		0
YZ497	2	0	2	1	0	0		0
YZ498	2	0	1	0	1	1	10	1
YZ499	3	0	1	1	1	40	10	0
YZ50	2	0	2	1	0	0		0
YZ500	3	0	2	1	1	20	40	0
YZ501	2	0	2	1	0	0		0
YZ503	2	0	1	1	0			0
YZ504	1	0	1	1	0			0
YZ506	1	0	1	0	0			0
YZ507	2	0	1	1	0			0
YZ508	2	0	2	1	0	0		0
YZ509	2	0	2	1	0	0		0
YZ511	2	0	1	0	0			0
YZ512	2	0	1	0	0			0
YZ513	3	0	1	0	1	30	20	0
YZ514	3	0	1	1	1	40	60	1
YZ515	2	0	1	1	1	10	40	1
YZ516	3	0	1	1	0			0
YZ517	3	0	1	1	0	0		0
YZ518	1	0	1	1	0			0
YZ519	1	0	1	1	1	50	20	0
YZ520	2	0	1	1	0			0
YZ521	2	0	1	0	0			0
YZ522	2	0	1	0	0	0		0
YZ523	2	0	1	0	0			0
YZ524	1	0	1	1	0			0
YZ525	3	0	1	0	0			0
YZ526	3	0	1	0	0			0
YZ527	2	0	1	0	0			0
YZ528	3	0	1	0	1	10	10	0
YZ529	1	0	1	0	0			0
YZ530	1	0	1	1	0	0		0
YZ532	1	0	1	0	0	0		0
YZ533	2	0	1	1	0	0		0
YZ534	1	0	1	1	0			1
YZ535	3	0	1	1	1	30	20	1
YZ536	3	0	1	1	0	0		0
YZ537	1	0	1	1	0			0
YZ538	3	0	1	0	0			0
YZ539	3	0	1	1	0			0
YZ540	1	0	1	0	1	40	30	0
YZ541	3	0	1	1	1	40	30	1
YZ543	1	0	1	0	0			0
YZ545	3	0	2	1	0	0		0
YZ546	1	0	2	1	0	0		0
YZ547	1	0	1	1	0			0
YZ55	2	0	1	1	0			0
YZ551	2	0	1	1	1	40	60	1
YZ552	2	0	1	1	1	20	40	1
YZ553	2	0	2	0	0	0		0
YZ57	2	0	1	1	1	40	20	0
YZ58	2	0	1	1	0			0
YZ64	2	0	1	1	0	0		0
YZ71	1	0	2	1	0	0		0
YZ74	2	0	1	1	0			0
YZ76	3	0	2	1	0	0		0
YZ77	2	0	1	1	1	20	80	1
YZ83	2	0	1	1	0	0		0
YZ87	1	0	1	1	0			0
YZ9	2	0	1	1	0			0
YZ91	1	0	2	1	0	0		0
YZ93	2	0	1	1	0	0		0
YZ94	2	0	2	1	0	0		0
YZ95	2	0	2	1	0	0		0
YZ96	2	0	1	1	0	0		0
YZ97	2	0	1	1	0			0
YZ99	2	0	1	1	1	15	20	1
Z10	2	0	1	0	0			0
Z11	2	0	1	0	1			0
Z5	2	0	1	0	0			0
Z8	3	0	1	0	1			0
