# Supplementary material for: Functional genetic variants in complement component 7 confer susceptibility to gastric cancer
Source: PeerJ. 2022 Jan 18;10:e12816. doi: 10.7717/peerj.12816 (PMC8781313; doi:10.7717/peerj.12816)
Supplement: Supplemental Information 4 [file peerj-10-12816-s004.xlsx]

## Sheet: Sheet4
number	rs1061429 genotype	rs1376178 genotype	group	OD	C7 expression(mg/dL)	Stage	T	N	M
G1291	CA	CA	1	1.2007	7.8087	2	3	0	0
G1324	CC	CC	1	1.3132	15.8541	1	1	1	0
G1368	CA	CA	1	1.5648	10.9762	2	3	1	0
G1395	AA	CC	1	3.3548	35.5677	4	4	2	1
G1545	CA	CC	1	3.8985	32.1706	3	4	1	0
G1622	CC	AA	1	1.3096	8.71278	4	4	1	1
G1638	CA	CA	1	1.136	7.28787	3	4	0	0
G1650	CC	AA	1	0.5702	3.19497	1	1	0	0
G1662	CC	AA	1	3.8388	46.6695	3	4	1	0
G1664	CC	CC	1	3.5005	25.742	4	4	3	1
G1701	CA	CC	1	2.0295	15.6992	3	4	1	0
G1723	CC	CC	1	1.415	21.1126	3	3	2	0
G1729	CA	CA	1	2.4676	21.0287	4	Tx	Nx	1
G1754	CA	CA	1	2.2287	18.0035	3	4	3	0
G1791	CA	CA	1	0.9559	5.89854	3	3	2	0
G1800	CA	CA	1	2.9515	28.2096	miss	miss	miss	miss
G1902	CA	CA	1	2.1416	16.973	3	3	2	0
G2025	AA	AA	1	1.4652	1.56013	3	4	1	0
G2053	AA	AA	1	1.7669	12.9271	2	3	1	0
G2067	CA	CA	1	0.2657	1.29024	3	4	1	0
G2068	CA	CA	1	3.0049	29.1036	3	4	2	0
G2102	AA	AA	1	0.2336	1.10006	4	miss	miss	miss
G2108	CA	CA	1	0.8935	5.43696	4	miss	miss	miss
G2118	AA	AA	1	1.9986	15.358	1	1	0	0
G2203	CC	CC	1	0.3107	10.0676	4	4	2	1
G2280	AA	AA	1	0.7478	4.39653	4	4	0	0
G2362	CA	CA	1	2.13	16.8386	4	Tx	Nx	1
G2363	CA	CA	1	2.8429	26.459	3	4	0	0
G3331	CC	CA	1	3.7454	44.2932	1	1	0	0
G2414	CC	CC	1	2.1673	17.2733	2	3	0	0
G2450	CA	CA	1	1.021	6.39075	4	4	3	1
G2478	CA	CA	1	3.2961	34.4037	4	4	Nx	0
G2516	CA	CA	1	3.6068	40.9863	4	4	0	1
G2524	CA	CA	1	1.8757	14.0413	miss	miss	miss	miss
G2729	CC	AA	1	3.8773	47.6865	4	Tx	Nx	1
G2756	AA	CC	1	1.9605	14.943	3	3	2	0
G2837	AA	CC	1	3.3206	34.8855	miss	miss	miss	miss
G2866	CC	AA	1	3.8874	47.9568	miss	miss	miss	miss
G2892	AA	AA	1	1.3481	6.0273	2	2	1	0
G2911	CA	CC	1	1.8174	13.4385	1	1	0	0
G3127	AA	AA	1	2.4739	9.62214	2	3	0	0
G3129	AA	CC	1	2.3319	19.2733	3	3	2	0
G3252	CC	CC	1	2.5529	22.1853	3	4	0	0
G3268	CC	CC	1	2.4878	21.2988	3	4	0	0
G2374	CA	CA	1	2.4338	13.7213	2	2	2	0
G3353	CC	AA	1	1.5805	11.1225	2	2	1	0
G3663	CA	AA	1	1.3044	8.6688	3	4	1	0
G3785	CC	AA	1	3.2888	34.2615	3	4	2	0
G3818	AA	CC	1	1.6226	11.5191	3	4	3	0
G3862	CC	AA	1	3.6756	42.5964	3	4	0	0
G3921	CC	AA	1	1.6893	12.1604	2	3	1	0
G4104	CA	CA	1	2.0594	16.0334	4	4	3	1
G4108	CA	CA	1	1.8031	13.2927	miss	miss	miss	miss
G4114	CC	AA	1	1.9475	14.8928	miss	miss	miss	miss
G4205	AA	AA	1	1.6524	11.8036	miss	miss	miss	miss
G4318	CA	CA	1	1.8813	14.1	4	miss	miss	miss
G4596	CC	AA	1	0.7024	4.08261	3	4	3	0
G4734	AA	CC	1	0.3705	1.92482	2	3	0	0
G4792	CC	CC	1	3.9748	50.3655	3	3	2	0
G5065	AA	AA	1	1.0989	6.9945	3	4	Nx	Mx
R1761	AA	CC	1	2.588	22.6739	1	2	0	0
R2036	AA	CC	1	1.8193	13.4579	3	4	3	0
R2056	AA	CC	1	1.8368	13.6376	3	4	2	0
R2064	AA	CA	1	0.7382	4.32975	2	3	0	0
R2087	AA	CA	1	2.0434	8.74329	3	4	2	0
R2096	AA	CA	1	1.8798	14.0843	2	2	1	0
G1843	CC	CA	1	1.4172	9.64	miss	miss	miss	miss
G2299	CA	AA	1	0.2703	1.31765	1	1	0	0
G2358	CA	AA	1	0.8508	5.12673	4	4	1	1
G2442	CA	AA	1	0.6468	3.70455	2	3	0	0
GZ104	CA	CA	0	2.9825	28.7258
GZ105	CC	AA	0	3.5857	40.5045
GZ25	AA	CC	0	2.8176	26.0635
GZ62	CC	CC	0	2.6123	23.0164
K1006	CA	CA	0	3.9518	49.7196
K1007	CA	CA	0	3.8026	45.7335
K1013	CA	AA	0	2.243	18.1762
K1015	AA	CA	0	1.3637	9.1752
K1020	CC	CA	0	2.1327	16.8698
K1022	CA	CA	0	1.056	6.66
K1023	CA	AA	0	2.1975	17.6302
K1024	AA	CC	0	3.7631	44.7339
K1025	CC	CA	0	3.9134	48.6606
K1028	CC	CA	0	3.8075	45.8592
K1035	CA	CA	0	3.8419	46.7505
K1040	AA	CA	0	3.8513	46.9971
K1176	CA	CC	0	2.1498	17.0685
K1197	CC	CC	0	1.8733	14.0162
K1209	CA	CA	0	1.4513	9.94344
K1237	CC	CA	0	2.0085	15.4669
k668	AA	CA	0	0.5382	2.98584
K777	CC	CC	0	2.4182	20.3779
K779	CA	CC	0	0.8223	4.92213
K783	CC	AA	0	1.2156	7.93035
K785	CC	CA	0	1.5864	11.1777
K792	CA	AA	0	0.8521	5.13609
K793	CC	CA	0	1.8146	13.4099
K797	CA	CA	0	2.7173	24.5399
K812	CC	CA	0	3.3007	34.4937
K817	CC	AA	0	0.519	2.86142
K820	CC	CC	0	1.1733	7.58667
K826	CC	CC	0	0.218	1.00833
K827	CC	CC	0	1.6566	11.844
K829	CC	CC	0	1.4109	9.58611
K830	CC	CC	0	2.7935	25.6911
K832	CA	CC	0	2.5026	21.4981
K833	CC	CC	0	2.7919	25.6665
K835	CC	CC	0	2.072	16.1754
K840	CA	CC	0	3.6527	42.054
K844	CC	CA	0	0.4765	2.58875
K670	CC	CA	0	2.5352	21.9418
K818	CC	CA	0	2.9037	27.4282
K819	CC	CC	0	1.7376	12.635
K1000	CC	CC	0	2.1077	16.5817
K1001	CC	CA	0	0.7882	4.67991
K1002	CC	AA	0	1.0682	6.75462
K1010	CC	CC	0	1.9982	15.3536
K1028	CA	CC	0	2.8957	27.2991
R1797	AA	CA	0	3.4018	36.5253
R1826	AA	CA	0	2.2138	17.8246
K1030	CC	AA	0	1.4518	9.94791
K1036	CC	AA	0	1.0222	6.39993
K1037	CC	CA	0	1.4276	9.73317
K1043	CA	CA	0	2.4162	20.3519
K1044	CA	CC	0	1.2589	8.2875
K1045	CA	CC	0	1.4936	10.3233
K1046	CC	CA	0	1.5494	10.8335
K1047	CC	CA	0	0.7137	4.16028
K1048	CA	CA	0	1.4435	9.87405
K1049	CC	AA	0	3.6295	41.511
K1051	CC	AA	0	3.6295	10.8983
K1080	CC	CA	0	2.5506	22.1536
K1147	CC	CA	0	3.9702	33.7584
K1148	CC	AA	0	2.4422	33.9484
K1150	CC	CA	0	3.9925	50.8683
K1151	CA	CA	0	3.2822	34.1331
K994	CA	CA	0	3.9944	50.9226
K995	CA	CA	0	3.9844	50.6376
K996	CC	CA	0	3.7005	28.7962
K1016	CA	CA	0	3.8921	48.0834
