# Supplementary material for: Functional genetic variants in complement component 7 confer susceptibility to gastric cancer
Source: PeerJ. 2022 Jan 18;10:e12816. doi: 10.7717/peerj.12816 (PMC8781313; doi:10.7717/peerj.12816)
Supplement: Supplemental Information 5 [file peerj-10-12816-s005.xlsx]

## Sheet: rs1376178
DNA	gene	gender	age	Smoking status	drinking status	Stage	T	N	M
G1001	1	2	1	0	0	4	4	1	0
G1003	1	2	1	0	0
G1015	3	1	0	0	0
G1023	3	1	1	1	0	3	4	2	0
G1029	2	1	0	0	0	3	4	2	0
G1039	3	1	1	1	1	4	4	2	1
G1047	3	1	0	0	0	1	2	0	0
G1061	2	1	1	1	0	3	4	1	0
G1063	2	1	1	0	0	3	4	1	0
G1086	2	1	1	1	0	1	2	0	0
G1108	1	1	0	1	0	4	3	3	1
G1109	2	1	0	1	0	4	3	2	1
G1145	2	1	1	0	0	4	3	2	1
G1150	2	1	1	0	0	1	1	0	0
G1151	2	1	1	0	0	3	4	1	0
G1184	2	1	0	0	0	4	4	2	1
G1194	1	1	1	1	0	4	4	2	MX
G1202	3	1	1	1	0	4	4	NX	1
G1203	2	1	1	0	0	1	1	0	0
G1291	2	1	0	1	1	2	3	0	0
G1311	3	1	1	0	0	2	3	1	0
G1324	3	2	1	0	0	1	1	1	0
G1353	2	1	1	1	1	2	2	2	0
G1359	2	2	0	0	0	4	TX	NX	1
G1368	2	1	1	1	1	2	3	1	0
G1372	2	1	1	0	0
G1382	2	1	1	1	0	2	3	1	0
G1394	2	1	1	0	1	2	2	2	0
G1395	3	2	0	0	0	4	4	2	1
G1405	2	1	1	0	0	4	TX	NX	1
G1438	2	1	0	1	1	3	4	3	0
G1443	3	1	0	1	0	4	1	0	1
G1457	2	1	1	0	0	3	4	1	0
G1466	2	1	0	0	0	1	1	0	0
G1468	3	1	1	0	0	3	3	2	0
G1482	2	2	0	0	0
G1484	3	2	1	0	0	2	2	2	0
G1485	1	1	1	0	0	3	4	3	0
G1501	1	1	0	0	0	2	2	1	0
G1509	3	1	0	0	0	1	2	0	0
G1519	1	1	0	1	0
G1539	3	1	1	1	1	2	3	1	0
G1545	3	1	0	1	0	3	4	1	0
G1562	2	2	0	0	0	3	4	3	0
G1578	2	2	0	0	0	4	Tx	Nx	1
G1581	2	1	0	1	1	4	4	1	1
G1622	1	1	1	1	0	4	4	1	1
G1629	3	2	1	0	0	3	3	3	0
G1638	2	1	1	1	1	3	4	0	0
G1650	1	1	0	1	1	1	1	0	0
G1662	1	1	1	1	1	3	4	1	0
G1664	3	2	0	0	0	4	4	3	1
G1677	2	1	0	0	0	3	4	2	0
G1684	3	1	0	1	1	3	4	3	0
G1701	3	1	0	0	0	3	4	1	0
G1723	3	1	0	0	0	3	3	2	0
G1729	2	1	0	1	1	4	Tx	Nx	1
G1754	2	1	1	0	0	3	4	3	0
G1791	2	1	1	0	0	3	3	2	0
G1796	2	2	0	0	0	4	4	1	0
G1800	2	1	1	1	0
G1804	1	1	0	0	1	1	2	0	0
G1808	3	2	1	0	0	4	Tx	Nx	M2
G1843	2	1	1	0	0
G1902	2	1	0	1	1	3	3	2	0
G1911	2	2	0	0	0	3	4	0	0
G1925	1	1	1	0	0	4
G1950	2	2	1	0	0	3	4	1	0
G1961	1	2	1	0	0	4
G2025	1	1	1	1	1	3	4	1	0
G2053	1	2	1	0	0	2	3	1	0
G2067	2	1	0	0	0	3	4	1	0
G2068	2	1	1	1	1	3	4	2	0
G2078	2	1	1	1	0	4
G2102	1	1	1	1	0	4
G2108	2	1	1	1	1	4
G2110	2	1	0	0	0	2	3	1	0
G2111	1	1	1	0	0	3	3	2	0
G2116	2	2	0	0	0	2	3	1	0
G2118	1	1	1	0	0	1	1	0	0
G2192	2	1	0	1	1	3	4	0	0
G2203	3	1	0	1	1	4	4	2	1
G2231	1	1	1	0	0	3	4	3	0
G2257	1	1	1	0	0	2	2	1	0
G2274	2	1	1	0	0	3	4	1	0
G2280	1	1	0	0	0	4	4	0	0
G2286	2	2	0	0	0	2	3	1	0
G2299	1	2	0	0	0	1	1	0	0
G2354	2	1	0	0	0	1	1	0	0
G2358	1	1	1	0	0	4	4	1	1
G2362	2	1	0	0	0	4	Tx	Nx	1
G2363	2	1	0	1	0	3	4	0	0
G2374	2	1	1	1	0	2	2	2	0
G2400	1	1	1	0	0	3	4	Nx	0
G2406	3	1	1	0	0	3	3	1	0
G2414	3	1	0	1	0	2	3	0	0
G2441	1	1	1	0	0	3	4	0	0
G2442	1	1	1	0	0	2	3	0	0
G2450	2	2	0	0	0	4	4	3	1
G2451	1	2	1	0	0	3	4	1	0
G2478	2	2	1	0	0	4	4	Nx	0
G2490	1	1	0	0	0	1	1	0	0
G2515	2	1	1	0	0	3	4	3	0
G2516	2	1	1	1	1	4	4	0	1
G2524	2	1	0	0	0
G2527	3	2	0	0	0	3	2	3	0
G2554	1	1	0	0	0	3	4	1	0
G2562	2	2	1	1	0	4	4	2	1
G2596	2	2	1	0	0
G2621	2	2	1	0	0	2	3	0	0
G2633	2	1	0	0	0	4
G2649	2	2	1	0	0
G2667	2	1	1	0	0	2	3	0	0
G2676	1	2	1	1	0	2	2	1	0
G2683	2	1	1	0	0	3	3	3	0
G2721	1	1	0	0	0
G2729	1	1	1	0	0	4	Tx	Nx	1
G2756	3	2	1	0	0	3	3	2	0
G2813	2	1	1	1	0	4
G2823	2	1	1	1	1	2	3	1	0
G2824	1	1	0	0	0	2	3	0	0
G2837	3	2	1	0	0
G2866	1	2	0	0	0
G2870	2	1	0	1	0	3	3	3	0
G2888	1	2	0	0	0	1	1	0	0
G2892	1	2	0	0	0	2	2	1	0
G2911	3	1	1	1	1	1	1	0	0
G3069	3	2	1	0	0	4	4	3	0
G3094	2	1	1	1	1	2	3	0	0
G3100	2	2	0	0	0	4	4	2	0
G3121	3	2	1	0	0	2	2	2	0
G3122	1	1	1	1	1	1	2	0	0
G3127	1	2	1	0	0	2	3	0	0
G3129	3	1	0	0	1	3	3	2	0
G3164	2	1	0	0	0	2	2	2	0
G3165	2	1	1	1	1	2	2	1	0
G3199	1	2	0	0	0	2	3	0	0
G3200	3	2	0	0	0	3	3	2	0
G3211	1	1	1	0	0	3	3	1	0
G3219	2	1	0	1	1	2	TX	1	0
G3220	2	2	0	0	0	3	3	3	0
G3243	1	1	0	0	0	3	4	0	0
G3252	3	1	0	0	0	3	4	0	0
G3268	3	2	0	0	0	3	4	0	0
G3331	2	1	1	0	0	1	1	0	0
G3345	3	1	0	0	0	4	4	3	1
G3353	1	1	0	1	1	2	2	1	0
G3371	2	1	1	0	0	3	4	1	0
G3382	1	1	1	1	1	4	4	0	0
G3421	3	1	1	1	1	3	4	2	0
G3502	2	1	1	0	0	3	4	3	0
G3563	3	1	0	1	0	3	4	4	0
G3569	3	1	1	1	1	2	3	1	0
G3579	2	1	1	1	1	4	Tx	NX	1
G3589	2	2	0	0	0	2	3	0	0
G3597	1	2	1	0	0	3	4	0	0
G3616	1	2	0	0	0	2	4	0	1
G3620	2	2	1	1	1	3	4	1	0
G3640	1	1	1	1	0
G3656	1	2	0	0	0
G3663	1	1	1	1	1	3	4	1	0
G3669	2	1	0	1	0	3	4	1	0
G3696	2	1	1	0	0	3	4	3	0
G3705	2	2	0	0	0	3	4	2	0
G3722	2	1	0	0	0	1	2	0	0
G3726	2	2	1	0	0	3	4	2	0
G3750	3	1	1	1	0	4	Tx	Nx	1
G3781	1	2	0	0	0
G3785	1	2	0	0	0	3	4	2	0
G3814	2	1	1	0	0
G3818	3	1	0	0	0	3	4	3	0
G3831	3	1	0	0	0
G3845	2	1	0	1	0	1	1	0	0
G3862	1	1	1	0	0	3	4	0	0
G3873	1	1	1	0	0	3	4	0	0
G3901	2	1	1	0	1	2	3	0	0
G3913	2	1	1	1	1	2	3	0	0
G3920	2	2	1	0	0	3	4	0	0
G3921	1	2	1	0	0	2	3	1	0
G3947	3	1	0	0	0	2	3	1	0
G3953	3	1	0	1	0	4	Tx	Nx	1
G3957	2	1	1	1	1	4	4	3	0
G3990	1	1	1	1	1	4	4	3	0
G4001	2	1	1	1	1	3	4	3	0
G4069	3	2	1	0	0	2	2	1	0
G4082	2	1	0	0	0	4	4	3	0
G4104	2	1	0	0	0	4	4	3	1
G4108	3	1	1	0	0
G4114	1	2	1	0	0
G4122	2	1	1	0	0	3	4	0	0
G4127	3	1	0	1	0	3	4	3	0
G4141	3	2	1	0	0
G4180	1	1	0	1	0	3	4	0	0
G4204	2	1	1	1	0	1	1	0	0
G4205	1	2	0	0	0
G4217	1	1	0	0	0	2	3	0	0
G4295	2	1	1	0	0	3	3	3	0
G4304	2	2	1	0	0	4
G4313	1	1	1	1	0
G4318	2	1	1	1	1	4
G4349	1	1	1	1	0	4	Tx	Nx	1
G4350	2	1	0	0	0	3	4	2	0
G4352	2	1	1	0	0	3	4	2	0
G4356	1	1	0	1	0	3	4	2	0
G436	2	1	1	1	0	3	3	1	Mx
G4364	2	2	1	0	0	2	2	1	0
G4373	1	1	0	1	1	3	4	3	0
G4389	2	2	1	0	0	1	1	0	0
G4407	2	2	0	0	0	3	4	0	0
G4450	1	1	1	0	0	3	2	2	0
G4457	1	2	0	0	0	1	2	0	0
G4471	2	2	0	0	0	1	1	0	0
G4479	2	2	1	0	0
G4485	2	2	0	0	0	4	4	Nx	0
G4495	1	1	1	0	0	1	2	0	0
G4506	1	1	0	0	0	4	4	3	0
G453	2	1	1	0	0	2	2	1	0
G4545	2	1	0	1	1	3	4	2	0
G4573	1	1	0	0	0	1	1	0	0
G4574	1	1	1	0	0	3	4	2	0
G4575	1	2	0	0	0	3	4	0	0
G4581	2	2	1	0	0	4
G4582	2	1	1	0	0	3	4	1	0
G4588	3	1	0	0	0	3	4	1	0
G4596	1	2	1	0	0	3	4	3	0
G4605	1	1	1	0	0	3	4	2	0
G4614	1	1	1	1	1	4	4	1	1
G4623	1	1	1	0	0
G4636	2	1	1	0	0	4
G4642	1	2	1	0	0	3	4	3	0
G4648	3	1	1	0	0	3	4	2	0
G4656	2	2	1	0	0	4	4	1	1
G467	2	1	1	0	0	3	4	1	0
G4671	1	1	0	0	0	2	3	1	0
G4680	1	1	0	0	0	1	1	0	0
G4693	1	1	0	0	0	4	4	3	0
G4705	2	1	1	1	0	2	3	1	0
G4707	2	2	0	0	0	4	4	2	0
G4717	1	1	0	0	0	4	4	3	1
G4734	3	1	0	0	0	2	3	0	0
G4784	1	1	1	1	0	4	Tx	Nx	1
G4792	3	2	1	0	0	3	3	2	0
G4797	1	1	1	1	1	4	4	3	1
G4814	2	2	1	0	0	4	4	3	1
G4819	2	1	0	0	0	1	1	0	0
G482	2	1	0	0	0	2	3	0	0
G4828	2	1	1	1	1	1	1	0	0
G4836	2	1	0	1	1	4	Tx	Nx	1
G4842	2	1	1	1	1	2	2	1	0
G485	2	1	1	0	0	4	4	2	1
G4860	1	1	0	1	0	1	1	0	0
G4868	2	1	1	0	0
G490	1	2	1	0	0	3	3	2	0
G4901	2	2	0	0	0	1	1	0	0
G491	2	1	1	0	0	4	3	1	1
G4961	2	1	1	0	0	4	Tx	Nx	1
G4979	2	1	0	0	0	1	1	0	0
G4995	2	1	1	1	1	4	Tx	Nx	1
G5000	2	1	0	0	0	1	1	0	0
G5034	2	1	0	1	1	1	1	0	0
G5040	2	2	0	0	0	4	4	3	0
G5065	1	1	1	0	0	3	4	Nx	Mx
G5067	1	1	0	1	0	4	4	0	0
G5097	2	1	0	1	1	1	2	0	0
G5098	1	1	1	0	0	4	4	Nx	1
G510	2	1	0	1	1	3	4	2	0
G5110	2	2	1	0	0
G5125	2	2	1	0	0	4	4	1	1
G5163	1	1	1	0	0
G5165	2	2	0	0	0
G5168	2	2	1	0	0
G5174	2	1	0	1	0
G5185	2	2	1	0	0	3	3	3	0
G519	2	2	1	0	0	3	3	2	0
G5202	2	1	1	0	0	4	3	3	0
G5215	2	2	1	0	0	3	4	1	0
G5216	3	2	1	0	0	2	2	1	0
G5247	3	2	0	0	0	3	4	2	0
G5251	2	1	0	0	1	2	3	1	0
G5264	1	2	0	0	0	1	2	0	0
G5265	3	2	0	0	0
G5283	2	1	1	0	0	3	4	3	0
G5285	1	1	1	1	1	3	3	2	0
G5292	2	1	0	1	0	3	4	3	0
G5296	1	1	1	0	0	3	4	3	0
G5300	2	2	1	0	0	2	3	1	0
G5304	2	1	1	1	1	4	2	0	1
G584	2	2	0	0	0	3	3	2	0
G595	2	1	0	0	0	3	Tx	3	0
G597	2	1	1	1	1	4	4	2	1
G606	1	1	1	0	0	3	3	1	0
G608	2	2	1	1	0	1	2	0	0
G630	2	1	0	0	0	4	4	1	1
G659	1	1	0	0	0	3	4	1	0
G661	1	1	1	0	0	2	1	1	0
G663	2	2	0	0	0	3	3	1	0
G672	1	1	1	0	1	4	3	2	1
G683	2	2	1	0	0	3
G696	2	1	1	1	1
G713	2	2	1	0	0	2	2	1	0
G729	1	1	1	0	0	2	2	1	0
G734	3	1	1	0	0	4
G737	2	1	1	1	1	4	Tx	Nx	1
G741	2	1	0	1	1	3	3	2	0
G746	1	2	0	0	0	2	2	2	0
G763	2	1	0	1	1	1	1	0	0
G809	2	1	0	1	0	1	1	0	0
G815	2	1	0	1	0	3	3	2	0
G816	2	1	0	0	0	2	3	1	0
G820	2	2	0	0	0	3	4	2	0
G821	2	2	1	0	0	4	4	1	0
G866	2	1	1	1	0	3	3	2	0
G883	3	2	0	0	0	1	2	0	0
G897	2	1	1	1	0	3	4	2	0
G907	1	2	0	0	0	4
G908	2	1	1	0	0	2	3	1	0
G909	2	2	1	0	0	4	4	2	1
G911	2	1	1	1	1	4	4	1	1
G914	3	2	0	0	0	3	3	1	0
G920	2	1	0	0	0	2	2	1	0
G938	2	2	1	0	0	4
G946	2	1	1	0	0	3	4	2	0
G970	1	1	0	0	1	3	4	2	0
G991	2	1	0	0	0	4	4	1	1
L12	1	1	1	0	0	4	2	2	1
L131	1	1	1	1	0	4	TX	2	1
L166	2	1	1	1	1	2	TX	2	0
L169	3	2	1	0	0	4	TX	1	1
L183	1	1	1	0	0	2	2	2	0
L214	2	2	1	0	0	1	1	0	0
L26	1	1	1	0	0	1	1	0	0
L264	2	1	0	0	0	1	2	0	0
L275	3	2	0	0	0	4	2	2	1
L282	1	1	0	1	1	4	Tx	1	1
L295	2	1	0	0	0	4	TX	1	1
L315	2	1	1	0	0	4	TX	1	1
L330	2	1	1	0	0	4	TX	1	1
L344	2	1	1	0	0	2	2	2	0
L362	3	2	1	0	0	1	TX	0	0
L43	1	1	1	0	0	1	1	0	0
L55	2	2	0	0	0	4	TX	1	1
L71	2	2	1	1	0	1	TX	0	0
L77	2	1	1	0	0	2	2	1	0
L83	3	1	1	0	0	4	1	0	1
R1042	2	2	0	0	0	3	3	3	0
R1048	3	1	1	0	0
R1068	2	1	0	0	0	1	1	1	0
R1075	2	2	0	0	0	1	1	0	0
R1076	2	1	0	0	0	1	1	0	0
R1079	2	1	1	0	0
R1084	1	1	0	0	0	1	2	0	0
R1104	3	1	0	1	0	3	3	2	0
R1110	2	1	1	1	0	4	3	2	1
R1118	2	2	0	0	0	4	Tx	Nx	1
R1142	1	1	1	1	0	1	2	0	0
R1143	2	1	1	0	0	1	1	0	0
R1144	2	1	1	0	0	3	3	3	0
R1146	2	1	0	0	1	3	TX	3	0
R1157	2	1	1	0	0	4	4	3	1
R1159	2	1	1	0	0	4	4	Nx	1
R117	1	1	0	1	0	4	4	0	1
R1170	2	1	1	0	0	4	4	3	1
R1191	2	2	0	0	0
R1194	2	1	0	0	0	4	Tx	Nx	1
R1197	1	1	1	0	1	4	4	3	1
R1215	2	1	0	1	1	4	4	Nx	1
R1222	2	1	0	1	0	2	2	1	0
R123	2	2	0	0	0	4	4	2	1
R1236	2	2	0	0	0	4	4	Nx	1
R1263	2	1	1	1	0	3	4	0	0
R1285	1	1	1	0	1	3	4	3	0
R1291	3	1	0	1	1	1	1	1	0
R1326	2	1	1	0	0	4	4	3	1
R1339	3	1	1	1	1	2	3	1	0
R1370	2	1	1	1	1	3	4	3	0
R1376	3	2	0	0	0	1	1	0	0
R1410	2	2	1	0	0	4	4	4	1
R1424	1	1	1	0	0	2	2	2	0
R1431	2	1	1	1	1
R146	1	1	1	0	1	3	2	3	0
R1484	1	1	1	0	0	3	3	2	0
R1501	1	1	0	1	0	3	4	3	0
R1515	2	2	0	0	0	1	1	0	0
R1526	2	1	0	1	0	3	3	2	0
R1534	2	1	0	1	0	3	4	2	0
R1554	2	1	1	0	0	3	3	3	0
R1570	1	2	0	0	0	3	3	2	0
R1579	1	1	1	0	0	4	4	2	1
R1607	1	1	0	1	0	3	3	2	0
R1608	2	1	1	0	0	4	1	1	1
R1612	1	1	0	1	0	3	3	2	0
R1632	2	2	1	0	0
R1674	1	1	0	0	0
R1690	2	1	1	0	0	1	1	1	0
R1724	2	1	1	1	1	2	3	1	0
R1749	2	2	1	0	0	2	3	1	0
R1761	3	1	1	1	0	1	2	0	0
R1767	1	1	1	0	0	2	3	1	0
R1792	2	2	0	0	0	1	2	2	0
R1797	2	1	0	0	0	4	Tx	Nx	1
R1800	2	2	0	0	0	3	4	3	0
R1801	2	1	1	0	0	2	3	1	0
R1819	2	1	0	0	0	3	3	2	0
R1826	2	1	1	1	1	1	2	0	0
R1828	1	2	0	0	0
R1842	2	1	1	0	1	4	2	3	1
R1935	3	1	1	1	0	2	3	1	0
R1981	3	1	0	1	0	4
R2022	1	1	1	0	1	2	3	0	0
R2036	3	2	0	0	1	3	4	3	0
R2056	3	2	0	0	1	3	4	2	0
R206	1	1	1	0	0	1	2	0	0
R2064	2	1	0	0	0	2	3	0	0
R2087	2	2	1	0	1	2	3	1	0
R2096	2	1	1	1	0	2	2	1	0
R2104	1	1	0	0	1	3	4	0	0
R213	3	1	1	1	1	1	2	0	0
R2143	1	1	0	1	0	1	1	0	0
R2177	1	1	1	1	1	3	3	3	0
R2184	1	2	0	0	1
R2188	1	1	0	1	1	3	3	2	0
R2196	1	1	0	1	1	1	1	0	0
R231	1	1	0	1	1
R253	2	1	0	0	0	3	3	2	0
R281	2	1	0	0	0	1	1	0	0
R302	2	1	0	0	1	3	4	3	0
R309	2	2	0	0	0
R32	1	1	1	0	0	2	2	1	0
R362	1	1	1	1	0	2	2	2	0
R375	2	2	0	0	0	4	3	3	0
R377	1	1	0	0	0
R409	2	2	1	0	0
R424	2	1	0	0	0
R432	2	2	1	0	0	3	4	Nx	Mx
R438	2	1	1	1	0	3	4	0	0
R457	2	1	0	0	0	3	4	1	0
R55	3	1	1	1	1	3	4	3	0
R56	1	1	1	0	0
R573	2	1	1	1	1	1	2	0	0
R592	3	2	0	0	0	3	3	2	0
R601	3	1	0	0	0	4
R610	2	1	1	1	0	4	3	2	1
R669	2	1	0	0	0	4	3	2	1
R67	2	1	1	0	0	2	2	1	0
R683	2	1	1	0	0	4	4	2	1
R711	1	2	0	0	0	3	3	3	0
R715	1	1	0	0	0	1	2	0	0
R718	1	1	1	0	0	3	3	2	0
R744	1	2	0	0	0	4	Tx	Nx	1
R75	2	2	1	0	0
R750	1	1	1	0	0	4	3	1	1
R762	2	1	0	1	1	2	2	1	0
R767	2	1	1	1	1	4	4	3	1
R779	2	1	0	0	1	3	4	3	0
R785	2	2	0	0	0
R804	3	2	0	0	0
R809	1	1	0	1	0	3	4	3	0
R810	2	2	1	0	0
R818	2	1	0	1	1
R819	1	2	1	0	0	3	3	3	0
R837	2	1	1	0	0	4	4	Nx	1
R89	1	1	1	1	0	4	4	Nx	1
R903	1	1	1	1	0	2	2	2	0
R916	2	1	1	0	0	4	Tx	Nx	1
R922	2	1	0	0	0
R927	1	1	1	0	0	3	4	3	0
R942	2	1	0	0	0
R961	3	1	1	1	0	3	3	2	0
R963	3	1	1	1	1	2	3	1	0
R976	2	2	1	0	0
R991	2	1	1	1	1	3	2	3	0

## Sheet: rs1061429
DNA	gene	gender	age	Smoking status	drinking status	Stage	T	N	M
G1001	2	2	1	0	0	4	4	1	0
G1003	2	2	1	0	0
G1015	1	1	0	0	0
G1023	3	1	1	1	0	3	4	2	0
G1029	3	1	0	0	0	3	4	2	0
G1039	3	1	1	1	1	4	4	2	1
G1047	2	1	0	0	0	1	2	0	0
G1061	2	1	1	1	0	3	4	1	0
G1063	3	1	1	0	0	3	4	1	0
G1086	3	1	1	1	0	1	2	0	0
G1108	3	1	0	1	0	4	3	3	1
G1109	3	1	0	1	0	4	3	2	1
G1145	2	1	1	0	0	4	3	2	1
G1150	2	1	1	0	0	1	1	0	0
G1151	1	1	1	0	0	3	4	1	0
G1184	1	1	0	0	0	4	4	2	1
G1194	3	1	1	1	0	4	4	2	MX
G1202	2	1	1	1	0	4	4	NX	1
G1203	1	1	1	0	0	1	1	0	0
G1291	2	1	0	1	1	2	3	0	0
G1311	2	1	1	0	0	2	3	1	0
G1324	3	2	1	0	0	1	1	1	0
G1353	2	1	1	1	1	2	2	2	0
G1359	3	2	0	0	0	4	TX	NX	1
G1368	2	1	1	1	1	2	3	1	0
G1372	2	1	1	0	0
G1382	3	1	1	1	0	2	3	1	0
G1394	3	1	1	0	1	2	2	2	0
G1395	1	2	0	0	0	4	4	2	1
G1405	2	1	1	0	0	4	TX	NX	1
G1438	2	1	0	1	1	3	4	3	0
G1443	2	1	0	1	0	4	1	0	1
G1457	2	1	1	0	0	3	4	1	0
G1466	3	1	0	0	0	1	1	0	0
G1468	2	1	1	0	0	3	3	2	0
G1482	3	2	0	0	0
G1484	2	2	1	0	0	2	2	2	0
G1485	2	1	1	0	0	3	4	3	0
G1501	3	1	0	0	0	2	2	1	0
G1509	2	1	0	0	0	1	2	0	0
G1519	3	1	0	1	0
G1539	2	1	1	1	1	2	3	1	0
G1545	2	1	0	1	0	3	4	1	0
G1562	3	2	0	0	0	3	4	3	0
G1578	1	2	0	0	0	4	Tx	Nx	1
G1581	3	1	0	1	1	4	4	1	1
G1622	3	1	1	1	0	4	4	1	1
G1629	2	2	1	0	0	3	3	3	0
G1638	2	1	1	1	1	3	4	0	0
G1650	3	1	0	1	1	1	1	0	0
G1662	3	1	1	1	1	3	4	1	0
G1664	3	2	0	0	0	4	4	3	1
G1677	3	1	0	0	0	3	4	2	0
G1684	2	1	0	1	1	3	4	3	0
G1701	2	1	0	0	0	3	4	1	0
G1723	3	1	0	0	0	3	3	2	0
G1729	2	1	0	1	1	4	Tx	Nx	1
G1754	2	1	1	0	0	3	4	3	0
G1791	2	1	1	0	0	3	3	2	0
G1796	3	2	0	0	0	4	4	1	0
G1800	2	1	1	1	0
G1804	2	1	0	0	1	1	2	0	0
G1808	3	2	1	0	0	4	Tx	Nx	M2
G1843	3	1	1	0	0
G1902	2	1	0	1	1	3	3	2	0
G1911	2	2	0	0	0	3	4	0	0
G1925	3	1	1	0	0	4
G1950	3	2	1	0	0	3	4	1	0
G1961	3	2	1	0	0	4
G2025	1	1	1	1	1	3	4	1	0
G2053	1	2	1	0	0	2	3	1	0
G2067	2	1	0	0	0	3	4	1	0
G2068	2	1	1	1	1	3	4	2	0
G2078	2	1	1	1	0	4
G2102	1	1	1	1	0	4
G2108	2	1	1	1	1	4
G2110	3	1	0	0	0	2	3	1	0
G2111	2	1	1	0	0	3	3	2	0
G2116	3	2	0	0	0	2	3	1	0
G2118	1	1	1	0	0	1	1	0	0
G2192	3	1	0	1	1	3	4	0	0
G2203	3	1	0	1	1	4	4	2	1
G2231	2	1	1	0	0	3	4	3	0
G2257	2	1	1	0	0	2	2	1	0
G2274	3	1	1	0	0	3	4	1	0
G2280	1	1	0	0	0	4	4	0	0
G2286	3	2	0	0	0	2	3	1	0
G2299	2	2	0	0	0	1	1	0	0
G2354	3	1	0	0	0	1	1	0	0
G2358	2	1	1	0	0	4	4	1	1
G2362	2	1	0	0	0	4	Tx	Nx	1
G2363	2	1	0	1	0	3	4	0	0
G2374	2	1	1	1	0	2	2	2	0
G2400	2	1	1	0	0	3	4	Nx	0
G2406	2	1	1	0	0	3	3	1	0
G2414	3	1	0	1	0	2	3	0	0
G2441	3	1	1	0	0	3	4	0	0
G2442	2	1	1	0	0	2	3	0	0
G2450	2	2	0	0	0	4	4	3	1
G2451	2	2	1	0	0	3	4	1	0
G2478	2	2	1	0	0	4	4	Nx	0
G2490	3	1	0	0	0	1	1	0	0
G2515	3	1	1	0	0	3	4	3	0
G2516	2	1	1	1	1	4	4	0	1
G2524	2	1	0	0	0
G2527	2	2	0	0	0	3	2	3	0
G2554	2	1	0	0	0	3	4	1	0
G2562	2	2	1	1	0	4	4	2	1
G2596	3	2	1	0	0
G2621	2	2	1	0	0	2	3	0	0
G2633	1	1	0	0	0	4
G2649	3	2	1	0	0
G2667	1	1	1	0	0	2	3	0	0
G2676	2	2	1	1	0	2	2	1	0
G2683	3	1	1	0	0	3	3	3	0
G2721	3	1	0	0	0
G2729	3	1	1	0	0	4	Tx	Nx	1
G2756	1	2	1	0	0	3	3	2	0
G2813	2	1	1	1	0	4
G2823	3	1	1	1	1	2	3	1	0
G2824	3	1	0	0	0	2	3	0	0
G2837	1	2	1	0	0
G2866	3	2	0	0	0
G2870	3	1	0	1	0	3	3	3	0
G2888	3	2	0	0	0	1	1	0	0
G2892	1	2	0	0	0	2	2	1	0
G2911	2	1	1	1	1	1	1	0	0
G3069	2	2	1	0	0	4	4	3	0
G3094	2	1	1	1	1	2	3	0	0
G3100	3	2	0	0	0	4	4	2	0
G3121	2	2	1	0	0	2	2	2	0
G3122	2	1	1	1	1	1	2	0	0
G3127	1	2	1	0	0	2	3	0	0
G3129	1	1	0	0	1	3	3	2	0
G3164	3	1	0	0	0	2	2	2	0
G3165	3	1	1	1	1	2	2	1	0
G3199	2	2	0	0	0	2	3	0	0
G3200	1	2	0	0	0	3	3	2	0
G3211	3	1	1	0	0	3	3	1	0
G3219	3	1	0	1	1	2	TX	1	0
G3220	1	2	0	0	0	3	3	3	0
G3243	1	1	0	0	0	3	4	0	0
G3252	3	1	0	0	0	3	4	0	0
G3268	3	2	0	0	0	3	4	0	0
G3331	3	1	1	0	0	1	1	0	0
G3345	3	1	0	0	0	4	4	3	1
G3353	3	1	0	1	1	2	2	1	0
G3371	1	1	1	0	0	3	4	1	0
G3382	1	1	1	1	1	4	4	0	0
G3421	2	1	1	1	1	3	4	2	0
G3502	2	1	1	0	0	3	4	3	0
G3563	2	1	0	1	0	3	4	4	0
G3569	3	1	1	1	1	2	3	1	0
G3579	2	1	1	1	1	4	Tx	NX	1
G3589	2	2	0	0	0	2	3	0	0
G3597	1	2	1	0	0	3	4	0	0
G3616	1	2	0	0	0	2	4	0	1
G3620	3	2	1	1	1	3	4	1	0
G3640	3	1	1	1	0
G3656	2	2	0	0	0
G3663	2	1	1	1	1	3	4	1	0
G3669	3	1	0	1	0	3	4	1	0
G3696	3	1	1	0	0	3	4	3	0
G3705	1	2	0	0	0	3	4	2	0
G3722	2	1	0	0	0	1	2	0	0
G3726	1	2	1	0	0	3	4	2	0
G3750	2	1	1	1	0	4	Tx	Nx	1
G3781	3	2	0	0	0
G3785	3	2	0	0	0	3	4	2	0
G3814	3	1	1	0	0
G3818	1	1	0	0	0	3	4	3	0
G3831	3	1	0	0	0
G3845	3	1	0	1	0	1	1	0	0
G3862	3	1	1	0	0	3	4	0	0
G3873	3	1	1	0	0	3	4	0	0
G3901	2	1	1	0	1	2	3	0	0
G3913	3	1	1	1	1	2	3	0	0
G3920	2	2	1	0	0	3	4	0	0
G3921	3	2	1	0	0	2	3	1	0
G3947	2	1	0	0	0	2	3	1	0
G3953	3	1	0	1	0	4	Tx	Nx	1
G3957	3	1	1	1	1	4	4	3	0
G3990	2	1	1	1	1	4	4	3	0
G4001	2	1	1	1	1	3	4	3	0
G4069	3	2	1	0	0	2	2	1	0
G4082	3	1	0	0	0	4	4	3	0
G4104	2	1	0	0	0	4	4	3	1
G4108	2	1	1	0	0
G4114	3	2	1	0	0
G4122	2	1	1	0	0	3	4	0	0
G4127	3	1	0	1	0	3	4	3	0
G4141	2	2	1	0	0
G4180	3	1	0	1	0	3	4	0	0
G4204	2	1	1	1	0	1	1	0	0
G4205	1	2	0	0	0
G4217	1	1	0	0	0	2	3	0	0
G4295	3	1	1	0	0	3	3	3	0
G4304	3	2	1	0	0	4
G4313	3	1	1	1	0
G4318	2	1	1	1	1	4
G4349	3	1	1	1	0	4	Tx	Nx	1
G4350	3	1	0	0	0	3	4	2	0
G4352	3	1	1	0	0	3	4	2	0
G4356	2	1	0	1	0	3	4	2	0
G436	3	1	1	1	0	3	3	1	Mx
G4364	3	2	1	0	0	2	2	1	0
G4373	3	1	0	1	1	3	4	3	0
G4389	2	2	1	0	0	1	1	0	0
G4407	3	2	0	0	0	3	4	0	0
G4450	3	1	1	0	0	3	2	2	0
G4457	2	2	0	0	0	1	2	0	0
G4471	2	2	0	0	0	1	1	0	0
G4479	2	2	1	0	0
G4485	2	2	0	0	0	4	4	Nx	0
G4495	3	1	1	0	0	1	2	0	0
G4506	3	1	0	0	0	4	4	3	0
G453	3	1	1	0	0	2	2	1	0
G4545	3	1	0	1	1	3	4	2	0
G4573	3	1	0	0	0	1	1	0	0
G4574	3	1	1	0	0	3	4	2	0
G4575	3	2	0	0	0	3	4	0	0
G4581	2	2	1	0	0	4
G4582	3	1	1	0	0	3	4	1	0
G4588	1	1	0	0	0	3	4	1	0
G4596	3	2	1	0	0	3	4	3	0
G4605	3	1	1	0	0	3	4	2	0
G4614	3	1	1	1	1	4	4	1	1
G4623	3	1	1	0	0
G4636	2	1	1	0	0	4
G4642	3	2	1	0	0	3	4	3	0
G4648	2	1	1	0	0	3	4	2	0
G4656	3	2	1	0	0	4	4	1	1
G467	3	1	1	0	0	3	4	1	0
G4671	2	1	0	0	0	2	3	1	0
G4680	2	1	0	0	0	1	1	0	0
G4693	2	1	0	0	0	4	4	3	0
G4705	3	1	1	1	0	2	3	1	0
G4707	2	2	0	0	0	4	4	2	0
G4717	2	1	0	0	0	4	4	3	1
G4734	1	1	0	0	0	2	3	0	0
G4784	3	1	1	1	0	4	Tx	Nx	1
G4792	3	2	1	0	0	3	3	2	0
G4797	3	1	1	1	1	4	4	3	1
G4814	3	2	1	0	0	4	4	3	1
G4819	3	1	0	0	0	1	1	0	0
G482	2	1	0	0	0	2	3	0	0
G4828	3	1	1	1	1	1	1	0	0
G4836	2	1	0	1	1	4	Tx	Nx	1
G4842	2	1	1	1	1	2	2	1	0
G485	3	1	1	0	0	4	4	2	1
G4860	3	1	0	1	0	1	1	0	0
G4868	2	1	1	0	0
G490	2	2	1	0	0	3	3	2	0
G4901	2	2	0	0	0	1	1	0	0
G491	3	1	1	0	0	4	3	1	1
G4961	2	1	1	0	0	4	Tx	Nx	1
G4979	3	1	0	0	0	1	1	0	0
G4995	3	1	1	1	1	4	Tx	Nx	1
G5000	3	1	0	0	0	1	1	0	0
G5034	1	1	0	1	1	1	1	0	0
G5040	1	2	0	0	0	4	4	3	0
G5065	1	1	1	0	0	3	4	Nx	Mx
G5067	3	1	0	1	0	4	4	0	0
G5097	2	1	0	1	1	1	2	0	0
G5098	3	1	1	0	0	4	4	Nx	1
G510	3	1	0	1	1	3	4	2	0
G5110	2	2	1	0	0
G5125	2	2	1	0	0	4	4	1	1
G5163	3	1	1	0	0
G5165	3	2	0	0	0
G5168	2	2	1	0	0
G5174	3	1	0	1	0
G5185	2	2	1	0	0	3	3	3	0
G519	2	2	1	0	0	3	3	2	0
G5202	2	1	1	0	0	4	3	3	0
G5215	2	2	1	0	0	3	4	1	0
G5216	3	2	1	0	0	2	2	1	0
G5247	3	2	0	0	0	3	4	2	0
G5251	3	1	0	0	1	2	3	1	0
G5264	2	2	0	0	0	1	2	0	0
G5265	2	2	0	0	0
G5283	2	1	1	0	0	3	4	3	0
G5285	2	1	1	1	1	3	3	2	0
G5292	3	1	0	1	0	3	4	3	0
G5296	3	1	1	0	0	3	4	3	0
G5300	3	2	1	0	0	2	3	1	0
G5304	2	1	1	1	1	4	2	0	1
G584	2	2	0	0	0	3	3	2	0
G595	3	1	0	0	0	3	Tx	3	0
G597	3	1	1	1	1	4	4	2	1
G606	2	1	1	0	0	3	3	1	0
G608	2	2	1	1	0	1	2	0	0
G630	2	1	0	0	0	4	4	1	1
G659	3	1	0	0	0	3	4	1	0
G661	3	1	1	0	0	2	1	1	0
G663	2	2	0	0	0	3	3	1	0
G672	3	1	1	0	1	4	3	2	1
G683	3	2	1	0	0	3
G696	1	1	1	1	1
G713	3	2	1	0	0	2	2	1	0
G729	3	1	1	0	0	2	2	1	0
G734	2	1	1	0	0	4
G737	3	1	1	1	1	4	Tx	Nx	1
G741	2	1	0	1	1	3	3	2	0
G746	3	2	0	0	0	2	2	2	0
G763	3	1	0	1	1	1	1	0	0
G809	2	1	0	1	0	1	1	0	0
G815	3	1	0	1	0	3	3	2	0
G816	2	1	0	0	0	2	3	1	0
G820	3	2	0	0	0	3	4	2	0
G821	3	2	1	0	0	4	4	1	0
G866	3	1	1	1	0	3	3	2	0
G883	2	2	0	0	0	1	2	0	0
G897	3	1	1	1	0	3	4	2	0
G907	2	2	0	0	0	4
G908	3	1	1	0	0	2	3	1	0
G909	3	2	1	0	0	4	4	2	1
G911	2	1	1	1	1	4	4	1	1
G914	3	2	0	0	0	3	3	1	0
G920	3	1	0	0	0	2	2	1	0
G938	3	2	1	0	0	4
G946	3	1	1	0	0	3	4	2	0
G970	2	1	0	0	1	3	4	2	0
G991	3	1	0	0	0	4	4	1	1
L12	3	1	1	0	0	4	2	2	1
L131	3	1	1	1	0	4	TX	2	1
L166	2	1	1	1	1	2	TX	2	0
L169	3	2	1	0	0	4	TX	1	1
L183	3	1	1	0	0	2	2	2	0
L214	2	2	1	0	0	1	1	0	0
L26	1	1	1	0	0	1	1	0	0
L264	2	1	0	0	0	1	2	0	0
L275	2	2	0	0	0	4	2	2	1
L282	3	1	0	1	1	4	Tx	1	1
L295	1	1	0	0	0	4	TX	1	1
L315	3	1	1	0	0	4	TX	1	1
L330	3	1	1	0	0	4	TX	1	1
L344	3	1	1	0	0	2	2	2	0
L362	2	2	1	0	0	1	TX	0	0
L43	1	1	1	0	0	1	1	0	0
L55	3	2	0	0	0	4	TX	1	1
L71	1	2	1	1	0	1	TX	0	0
L77	2	1	1	0	0	2	2	1	0
L83	3	1	1	0	0	4	1	0	1
R1042	2	2	0	0	0	3	3	3	0
R1048	2	1	1	0	0
R1068	1	1	0	0	0	1	1	1	0
R1075	2	2	0	0	0	1	1	0	0
R1076	1	1	0	0	0	1	1	0	0
R1079	3	1	1	0	0
R1084	3	1	0	0	0	1	2	0	0
R1104	2	1	0	1	0	3	3	2	0
R1110	2	1	1	1	0	4	3	2	1
R1118	3	2	0	0	0	4	Tx	Nx	1
R1142	1	1	1	1	0	1	2	0	0
R1143	2	1	1	0	0	1	1	0	0
R1144	2	1	1	0	0	3	3	3	0
R1146	3	1	0	0	1	3	TX	3	0
R1157	2	1	1	0	0	4	4	3	1
R1159	1	1	1	0	0	4	4	Nx	1
R117	3	1	0	1	0	4	4	0	1
R1170	1	1	1	0	0	4	4	3	1
R1191	3	2	0	0	0
R1194	2	1	0	0	0	4	Tx	Nx	1
R1197	3	1	1	0	1	4	4	3	1
R1215	3	1	0	1	1	4	4	Nx	1
R1222	3	1	0	1	0	2	2	1	0
R123	2	2	0	0	0	4	4	2	1
R1236	3	2	0	0	0	4	4	Nx	1
R1263	2	1	1	1	0	3	4	0	0
R1285	1	1	1	0	1	3	4	3	0
R1291	1	1	0	1	1	1	1	1	0
R1326	2	1	1	0	0	4	4	3	1
R1339	3	1	1	1	1	2	3	1	0
R1370	3	1	1	1	1	3	4	3	0
R1376	2	2	0	0	0	1	1	0	0
R1410	3	2	1	0	0	4	4	4	1
R1424	3	1	1	0	0	2	2	2	0
R1431	3	1	1	1	1
R146	1	1	1	0	1	3	2	3	0
R1484	1	1	1	0	0	3	3	2	0
R1501	3	1	0	1	0	3	4	3	0
R1515	3	2	0	0	0	1	1	0	0
R1526	3	1	0	1	0	3	3	2	0
R1534	3	1	0	1	0	3	4	2	0
R1554	2	1	1	0	0	3	3	3	0
R1570	2	2	0	0	0	3	3	2	0
R1579	3	1	1	0	0	4	4	2	1
R1607	3	1	0	1	0	3	3	2	0
R1608	2	1	1	0	0	4	1	1	1
R1612	2	1	0	1	0	3	3	2	0
R1632	1	2	1	0	0
R1674	3	1	0	0	0
R1690	2	1	1	0	0	1	1	1	0
R1724	3	1	1	1	1	2	3	1	0
R1749	3	2	1	0	0	2	3	1	0
R1761	1	1	1	1	0	1	2	0	0
R1767	2	1	1	0	0	2	3	1	0
R1792	3	2	0	0	0	1	2	2	0
R1797	3	1	0	0	0	4	Tx	Nx	1
R1800	3	2	0	0	0	3	4	3	0
R1801	3	1	1	0	0	2	3	1	0
R1819	2	1	0	0	0	3	3	2	0
R1826	1	1	1	1	1	1	2	0	0
R1828	2	2	0	0	0
R1842	2	1	1	0	1	4	2	3	1
R1935	2	1	1	1	0	2	3	1	0
R1981	3	1	0	1	0	4
R2022	3	1	1	0	1	2	3	0	0
R2036	1	2	0	0	1	3	4	3	0
R2056	1	2	0	0	1	3	4	2	0
R206	3	1	1	0	0	1	2	0	0
R2064	1	1	0	0	0	2	3	0	0
R2087	1	2	1	0	1	2	3	1	0
R2096	1	1	1	1	0	2	2	1	0
R2104	1	1	0	0	1	3	4	0	0
R213	2	1	1	1	1	1	2	0	0
R2143	2	1	0	1	0	1	1	0	0
R2177	2	1	1	1	1	3	3	3	0
R2184	3	2	0	0	1
R2188	1	1	0	1	1	3	3	2	0
R2196	2	1	0	1	1	1	1	0	0
R231	3	1	0	1	1
R253	3	1	0	0	0	3	3	2	0
R281	3	1	0	0	0	1	1	0	0
R302	3	1	0	0	1	3	4	3	0
R309	1	2	0	0	0
R32	1	1	1	0	0	2	2	1	0
R362	3	1	1	1	0	2	2	2	0
R375	2	2	0	0	0	4	3	3	0
R377	3	1	0	0	0
R409	3	2	1	0	0
R424	3	1	0	0	0
R432	3	2	1	0	0	3	4	Nx	Mx
R438	2	1	1	1	0	3	4	0	0
R457	3	1	0	0	0	3	4	1	0
R55	3	1	1	1	1	3	4	3	0
R56	1	1	1	0	0
R573	2	1	1	1	1	1	2	0	0
R592	1	2	0	0	0	3	3	2	0
R601	2	1	0	0	0	4
R610	2	1	1	1	0	4	3	2	1
R669	3	1	0	0	0	4	3	2	1
R67	1	1	1	0	0	2	2	1	0
R683	1	1	1	0	0	4	4	2	1
R711	2	2	0	0	0	3	3	3	0
R715	1	1	0	0	0	1	2	0	0
R718	3	1	1	0	0	3	3	2	0
R744	3	2	0	0	0	4	Tx	Nx	1
R75	2	2	1	0	0
R750	2	1	1	0	0	4	3	1	1
R762	3	1	0	1	1	2	2	1	0
R767	3	1	1	1	1	4	4	3	1
R779	3	1	0	0	1	3	4	3	0
R785	3	2	0	0	0
R804	1	2	0	0	0
R809	3	1	0	1	0	3	4	3	0
R810	3	2	1	0	0
R818	2	1	0	1	1
R819	2	2	1	0	0	3	3	3	0
R837	3	1	1	0	0	4	4	Nx	1
R89	3	1	1	1	0	4	4	Nx	1
R903	3	1	1	1	0	2	2	2	0
R916	2	1	1	0	0	4	Tx	Nx	1
R922	2	1	0	0	0
R927	3	1	1	0	0	3	4	3	0
R942	3	1	0	0	0
R961	2	1	1	1	0	3	3	2	0
R963	3	1	1	1	1	2	3	1	0
R976	2	2	1	0	0
R991	3	1	1	1	1	3	2	3	0
